# Supplementary material for: Efficacy and mechanism of high-purity HAMCC combined with CGF in promoting the repair of radiation-induced skin and soft tissue damage
Source: PLoS One. 2025 Sep 9;20(9):e0330078. doi: 10.1371/journal.pone.0330078 (PMC12419615; doi:10.1371/journal.pone.0330078)
Supplement: S1 File — (ZIP) [file pone.0330078.s001.zip]

Archive with 32 entries (24 files):
- Identificatioin of HAMCC/
- Identificatioin of HAMCC/Flow cytometry/
- Identificatioin of HAMCC/Flow cytometry/Figure/
- Identificatioin of HAMCC/Flow cytometry/Figure/CD105.png
- Identificatioin of HAMCC/Flow cytometry/Figure/CD106.png
- Identificatioin of HAMCC/Flow cytometry/Figure/CD34.png
- Identificatioin of HAMCC/Flow cytometry/Figure/CD44.png
- Identificatioin of HAMCC/Flow cytometry/Figure/CD45.png
- Identificatioin of HAMCC/Flow cytometry/Figure/CD49.png
- Identificatioin of HAMCC/Flow cytometry/Figure/CD73.png
- Identificatioin of HAMCC/Flow cytometry/Figure/CD90.png
- Identificatioin of HAMCC/Flow cytometry/original data/
- Identificatioin of HAMCC/Flow cytometry/original data/CD105.fcs
- Identificatioin of HAMCC/Flow cytometry/original data/CD106.fcs
- Identificatioin of HAMCC/Flow cytometry/original data/CD34.fcs
- Identificatioin of HAMCC/Flow cytometry/original data/CD44.fcs
- Identificatioin of HAMCC/Flow cytometry/original data/CD45.fcs
- Identificatioin of HAMCC/Flow cytometry/original data/CD49.fcs
- Identificatioin of HAMCC/Flow cytometry/original data/CD73.fcs
- Identificatioin of HAMCC/Flow cytometry/original data/CD90.fcs
- Identificatioin of HAMCC/adipogenic induction/
- Identificatioin of HAMCC/adipogenic induction/100X (2).jpg
- Identificatioin of HAMCC/cell morphology observation/
- Identificatioin of HAMCC/cell morphology observation/1d.jpg
- Identificatioin of HAMCC/cell morphology observation/3d.jpg
- Identificatioin of HAMCC/cell morphology observation/5d.jpg
- Identificatioin of HAMCC/cell morphology observation/7d.jpg
- Identificatioin of HAMCC/cell morphology observation/9d.jpg
- Identificatioin of HAMCC/chondrogenic induction/
- Identificatioin of HAMCC/chondrogenic induction/100X (2).jpg
- Identificatioin of HAMCC/osteogenic induction/
- Identificatioin of HAMCC/osteogenic induction/100X (2).jpg
