# Supplementary material for: Efficacy and mechanism of high-purity HAMCC combined with CGF in promoting the repair of radiation-induced skin and soft tissue damage
Source: PLoS One. 2025 Sep 9;20(9):e0330078. doi: 10.1371/journal.pone.0330078 (PMC12419615; doi:10.1371/journal.pone.0330078)
Supplement: S2 File — (ZIP) [file pone.0330078.s002.zip]

Archive with 10 entries (6 files):
- Identification of the efficient component in CGF/
- Identification of the efficient component in CGF/2.ELISA/
- Identification of the efficient component in CGF/2.ELISA/Figure/
- Identification of the efficient component in CGF/2.ELISA/Figure/FGF-2.tif
- Identification of the efficient component in CGF/2.ELISA/Figure/IL-10.tif
- Identification of the efficient component in CGF/2.ELISA/Figure/IL-8.tif
- Identification of the efficient component in CGF/2.ELISA/Figure/PDGF-BB.tif
- Identification of the efficient component in CGF/2.ELISA/Figure/VEGF.tif
- Identification of the efficient component in CGF/2.ELISA/data/
- Identification of the efficient component in CGF/2.ELISA/data/data.xls
