# Supplementary material for: Efficacy and mechanism of high-purity HAMCC combined with CGF in promoting the repair of radiation-induced skin and soft tissue damage
Source: PLoS One. 2025 Sep 9;20(9):e0330078. doi: 10.1371/journal.pone.0330078 (PMC12419615; doi:10.1371/journal.pone.0330078)
Supplement: S2 File — (ZIP) [file pone.0330078.s002.zip › Identification of the efficient component in CGF/2.ELISA/data/data.xls]

## Sheet: IL-8
standard curve:
	浓度（pg/ml）：	OD：
	3.75	0.09	0.044
	7.5	0.124	0.078
	15	0.214	0.168
	30	0.433	0.387
	60	0.872	0.826
	120	1.948	1.902
	sample：	OD：		concentration（pg/ml）	AV	SD
	1d	0.102	0.056	7.4875	7.57083	0.0954703
		0.105	0.059	7.675
		0.103	0.057	7.55
	3d	0.113	0.067	8.175	8.3	0.165359
		0.118	0.072	8.4875
		0.114	0.068	8.2375
	5d	0.119	0.073	8.55	8.40417	0.157288
		0.117	0.071	8.425
		0.114	0.068	8.2375
	7d	0.132	0.086	9.3625	9.38333	0.157288
		0.135	0.089	9.55
		0.13	0.084	9.2375

## Sheet: IL-10
standard curve:
	浓度（pg/ml）：	OD：
	25	0.035	0.029
	50	0.105	0.099
	100	0.262	0.256
	200	0.548	0.542
	400	1.113	1.107
	800	2.36	2.354
	sample：	OD：		concentration（pg/ml）	AV	SD
	1d	0.073	0.067	40.1333	38.1333	1.76383
		0.063	0.057	36.8
		0.065	0.059	37.4667
	3d	0.066	0.06	37.8	38.2444	0.509175
		0.069	0.063	38.8
		0.067	0.061	38.1333
	5d	0.092	0.086	46.4667	46.6889	0.19245
		0.093	0.087	46.8
		0.093	0.087	46.8
	7d	0.108	0.102	51.8	51.1333	0.57735
		0.105	0.099	50.8
		0.105	0.099	50.8

## Sheet: FGF-2
standard curve:
	浓度（pg/ml）：	OD：
	31.25	0.068	0.066
	62.5	0.084	0.082
	125	0.308	0.306
	250	0.54	0.538
	500	1.152	1.15
	1000	2.361	2.359
	sample：	OD：		concentration（pg/ml）	AV	SD
	1d	0.078	0.076	44.875	42.5139	2.7743
		0.074	0.072	43.2083
		0.065	0.063	39.4583
	3d	0.07	0.068	41.5417	43.9028	2.29482
		0.076	0.074	44.0417
		0.081	0.079	46.125
	5d	0.075	0.073	43.625	44.7361	1.27294
		0.081	0.079	46.125
		0.077	0.075	44.4583
	7d	0.081	0.079	46.125	47.9306	3.49437
		0.095	0.093	51.9583
		0.08	0.078	45.7083

## Sheet: PDGF-BB
standard curve：
	浓度（pg/ml）：	OD：
	125	0.074	0.066
	250	0.158	0.15
	500	0.319	0.311
	1000	0.684	0.676
	2000	1.159	1.151
	4000	2.061	2.053
	sample：	OD：		concentration（pg/ml）	AV	SD
	1d	0.113	0.105	80	64	14
		0.102	0.094	58
		0.1	0.092	54
	3d	0.096	0.088	46	56	11.1355
		0.107	0.099	68
		0.1	0.092	54
	5d	0.097	0.089	48	44.6667	5.7735
		0.097	0.089	48
		0.092	0.084	38
	7d	0.114	0.106	82	87.3333	5.03322
		0.117	0.109	88
		0.119	0.111	92

## Sheet: VEGF
standard curve：
	concentration（pg/ml）：	OD：
	15	0.1	0.096
	30	0.192	0.188
	60	0.384	0.38
	120	0.669	0.665
	240	1.38	1.376
	480	2.521	2.517
	sample：	OD：		concentration（pg/ml）	AV	SD
	1d	0.094	0.09	7.92308	8.62821	1.56626
		0.107	0.103	10.4231
		0.092	0.088	7.53846
	3d	0.094	0.09	7.92308	8.88462	1.34615
		0.096	0.092	8.30769
		0.107	0.103	10.4231
	5d	0.095	0.091	8.11538	8.69231	0.99926
		0.104	0.1	9.84615
		0.095	0.091	8.11538
	7d	0.108	0.104	10.6154	10.5513	0.867163
		0.112	0.108	11.3846
		0.103	0.099	9.65385
