# Supplementary material for: Efficacy and mechanism of high-purity HAMCC combined with CGF in promoting the repair of radiation-induced skin and soft tissue damage
Source: PLoS One. 2025 Sep 9;20(9):e0330078. doi: 10.1371/journal.pone.0330078 (PMC12419615; doi:10.1371/journal.pone.0330078)
Supplement: S3 File — (ZIP) [file pone.0330078.s003.zip]

Archive with 77 entries (72 files):
- Animal experiment/
- Animal experiment/CGF/
- Animal experiment/CGF/0d 1.jpg
- Animal experiment/CGF/0d 2.jpg
- Animal experiment/CGF/0d 3.jpg
- Animal experiment/CGF/14d 1.jpg
- Animal experiment/CGF/14d 2.jpg
- Animal experiment/CGF/14d 3.jpg
- Animal experiment/CGF/21d 1.jpg
- Animal experiment/CGF/21d 2.jpg
- Animal experiment/CGF/21d 3.jpg
- Animal experiment/CGF/28d 1.jpg
- Animal experiment/CGF/28d 2.jpg
- Animal experiment/CGF/28d 3.jpg
- Animal experiment/CGF/3d 1.jpg
- Animal experiment/CGF/3d 2.jpg
- Animal experiment/CGF/3d 3.jpg
- Animal experiment/CGF/7d 1.jpg
- Animal experiment/CGF/7d 2.jpg
- Animal experiment/CGF/7d 3.jpg
- Animal experiment/CGF+HAMCC/
- Animal experiment/CGF+HAMCC/0d 1.jpg
- Animal experiment/CGF+HAMCC/0d 2.jpg
- Animal experiment/CGF+HAMCC/0d 3.jpg
- Animal experiment/CGF+HAMCC/14d 1.jpg
- Animal experiment/CGF+HAMCC/14d 2.jpg
- Animal experiment/CGF+HAMCC/14d 3.jpg
- Animal experiment/CGF+HAMCC/21d 1.jpg
- Animal experiment/CGF+HAMCC/21d 2.jpg
- Animal experiment/CGF+HAMCC/21d 3.jpg
- Animal experiment/CGF+HAMCC/28d 1.jpg
- Animal experiment/CGF+HAMCC/28d 2.jpg
- Animal experiment/CGF+HAMCC/28d 3.jpg
- Animal experiment/CGF+HAMCC/3d 1.jpg
- Animal experiment/CGF+HAMCC/3d 2.jpg
- Animal experiment/CGF+HAMCC/3d 3.jpg
- Animal experiment/CGF+HAMCC/7d 1.jpg
- Animal experiment/CGF+HAMCC/7d 2.jpg
- Animal experiment/CGF+HAMCC/7d 3.jpg
- Animal experiment/Control/
- Animal experiment/Control/0d 1.jpg
- Animal experiment/Control/0d 2.jpg
- Animal experiment/Control/0d 3.jpg
- Animal experiment/Control/14d 1.jpg
- Animal experiment/Control/14d 2.jpg
- Animal experiment/Control/14d 3.jpg
- Animal experiment/Control/21d 1.jpg
- Animal experiment/Control/21d 2.jpg
- Animal experiment/Control/21d 3.jpg
- Animal experiment/Control/28d 1.jpg
- Animal experiment/Control/28d 2.jpg
- Animal experiment/Control/28d 3.jpg
- Animal experiment/Control/3d 1.jpg
- Animal experiment/Control/3d 2.jpg
- Animal experiment/Control/3d 3.jpg
- Animal experiment/Control/7d 1.jpg
- Animal experiment/Control/7d 2.jpg
- Animal experiment/Control/7d 3.jpg
- Animal experiment/HAMCC/
- Animal experiment/HAMCC/0d 1.jpg
- Animal experiment/HAMCC/0d 2.jpg
- Animal experiment/HAMCC/0d 3.jpg
- Animal experiment/HAMCC/14d 1.jpg
- Animal experiment/HAMCC/14d 2.jpg
- Animal experiment/HAMCC/14d 3.jpg
- Animal experiment/HAMCC/21d 1.jpg
- Animal experiment/HAMCC/21d 2.jpg
- Animal experiment/HAMCC/21d 3.jpg
- Animal experiment/HAMCC/28d 1.jpg
- Animal experiment/HAMCC/28d 2.jpg
- Animal experiment/HAMCC/2d 3.jpg
- Animal experiment/HAMCC/3d 1.jpg
- Animal experiment/HAMCC/3d 2.jpg
- Animal experiment/HAMCC/3d 3.jpg
- Animal experiment/HAMCC/7d 1.jpg
- Animal experiment/HAMCC/7d 2.jpg
- Animal experiment/HAMCC/7d 3.jpg
