# Supplementary material for: Efficacy and mechanism of high-purity HAMCC combined with CGF in promoting the repair of radiation-induced skin and soft tissue damage
Source: PLoS One. 2025 Sep 9;20(9):e0330078. doi: 10.1371/journal.pone.0330078 (PMC12419615; doi:10.1371/journal.pone.0330078)
Supplement: S4 File — (ZIP) [file pone.0330078.s004.zip]

Archive with 36 entries (35 files):
- HE staining/
- HE staining/14d CGF 1.jpg
- HE staining/14d CGF 2.jpg
- HE staining/14d CGF 3.jpg
- HE staining/14d CGF+HAMCC 1.jpg
- HE staining/14d CGF+HAMCC 2.jpg
- HE staining/14d CGF+HAMCC 3.jpg
- HE staining/14d Control 1.jpg
- HE staining/14d Control 2.jpg
- HE staining/14d Control 3.jpg
- HE staining/14d HAMCC 1.jpg
- HE staining/14d HAMCC 2.jpg
- HE staining/14d HAMCC 3.jpg
- HE staining/28d CGF 1.jpg
- HE staining/28d CGF 2.jpg
- HE staining/28d CGF 3.jpg
- HE staining/28d CGF+HAMCC 1.jpg
- HE staining/28d CGF+HAMCC 2.jpg
- HE staining/28d CGF+HAMCC 3.jpg
- HE staining/28d Control 1.jpg
- HE staining/28d Control 2.jpg
- HE staining/28d HAMCC 1.jpg
- HE staining/28d HAMCC 2.jpg
- HE staining/28d HAMCC 3.jpg
- HE staining/7d CGF 1.jpg
- HE staining/7d CGF 2.jpg
- HE staining/7d CGF 3.jpg
- HE staining/7d CGF+HAMCC 1.jpg
- HE staining/7d CGF+HAMCC 2.jpg
- HE staining/7d CGF+HAMCC 3.jpg
- HE staining/7d Control 1.jpg
- HE staining/7d Control 2.jpg
- HE staining/7d Control 3.jpg
- HE staining/7d HAMCC 1.jpg
- HE staining/7d HAMCC 2.jpg
- HE staining/7d HAMCC 3.jpg
