# Supplementary material for: Efficacy and mechanism of high-purity HAMCC combined with CGF in promoting the repair of radiation-induced skin and soft tissue damage
Source: PLoS One. 2025 Sep 9;20(9):e0330078. doi: 10.1371/journal.pone.0330078 (PMC12419615; doi:10.1371/journal.pone.0330078)
Supplement: S5 File — (ZIP) [file pone.0330078.s005.zip]

Archive with 52 entries (36 files):
- Tunel/
- Tunel/14D/
- Tunel/14D/CGF/
- Tunel/14D/CGF/CGF 1.tif
- Tunel/14D/CGF/CGF 2.tif
- Tunel/14D/CGF/CGF 3.tif
- Tunel/14D/CGF+HAMCC/
- Tunel/14D/CGF+HAMCC/CGF+HAMCC 1.tif
- Tunel/14D/CGF+HAMCC/CGF+HAMCC 2.tif
- Tunel/14D/CGF+HAMCC/CGF+HAMCC 3.tif
- Tunel/14D/Control/
- Tunel/14D/Control/Control 1.tif
- Tunel/14D/Control/Control 2.tif
- Tunel/14D/Control/Control 3.tif
- Tunel/14D/HAMCC/
- Tunel/14D/HAMCC/HAMCC 1.tif
- Tunel/14D/HAMCC/HAMCC 2.tif
- Tunel/14D/HAMCC/HAMCC 3.tif
- Tunel/28D/
- Tunel/28D/CGF/
- Tunel/28D/CGF/CGF 1.tif
- Tunel/28D/CGF/CGF 2.tif
- Tunel/28D/CGF/CGF 3.tif
- Tunel/28D/CGF+HAMCC/
- Tunel/28D/CGF+HAMCC/CGF+ HAMCC 1.tif
- Tunel/28D/CGF+HAMCC/CGF+ HAMCC 2.tif
- Tunel/28D/CGF+HAMCC/CGF+ HAMCC 3.tif
- Tunel/28D/Control/
- Tunel/28D/Control/Control 1.tif
- Tunel/28D/Control/Control 2.tif
- Tunel/28D/Control/Control 3.tif
- Tunel/28D/HAMCC/
- Tunel/28D/HAMCC/HAMCC 1.tif
- Tunel/28D/HAMCC/HAMCC 2.tif
- Tunel/28D/HAMCC/HAMCC 3.tif
- Tunel/7D/
- Tunel/7D/CGF/
- Tunel/7D/CGF/CGF 1.tif
- Tunel/7D/CGF/CGF 2.tif
- Tunel/7D/CGF/CGF 3.tif
- Tunel/7D/CGF+HAMCC/
- Tunel/7D/CGF+HAMCC/CGF+HAMCC 1.tif
- Tunel/7D/CGF+HAMCC/CGF+HAMCC 2.tif
- Tunel/7D/CGF+HAMCC/CGF+HAMCC 3.tif
- Tunel/7D/Control/
- Tunel/7D/Control/Control 1.tif
- Tunel/7D/Control/Control 2.tif
- Tunel/7D/Control/Control 3.tif
- Tunel/7D/HAMCC/
- Tunel/7D/HAMCC/HAMCC 1.tif
- Tunel/7D/HAMCC/HAMCC 2.tif
- Tunel/7D/HAMCC/HAMCC 3.tif
