# Supplementary material for: Efficacy and mechanism of high-purity HAMCC combined with CGF in promoting the repair of radiation-induced skin and soft tissue damage
Source: PLoS One. 2025 Sep 9;20(9):e0330078. doi: 10.1371/journal.pone.0330078 (PMC12419615; doi:10.1371/journal.pone.0330078)
Supplement: S6 File — (ZIP) [file pone.0330078.s006.zip]

Archive with 6 entries (3 files):
- ELISA/
- ELISA/Figure/
- ELISA/Figure/8-oxo-dG .tif
- ELISA/Figure/ROS.tif
- ELISA/original data/
- ELISA/original data/ELISA result.xlsx
