# Supplementary material for: Efficacy and mechanism of high-purity HAMCC combined with CGF in promoting the repair of radiation-induced skin and soft tissue damage
Source: PLoS One. 2025 Sep 9;20(9):e0330078. doi: 10.1371/journal.pone.0330078 (PMC12419615; doi:10.1371/journal.pone.0330078)
Supplement: S6 File — (ZIP) [file pone.0330078.s006.zip › ELISA/original data/ELISA result.xlsx]

## Sheet: ROS
					YB-ROS-Ra
			ROS (IU/mL)	OD value	minus blank group
			720	2.796	2.738
			360	1.566	1.508
			180	0.827	0.769
			90	0.407	0.349
			45	0.295	0.237
			22.5	0.153	0.095
			0	0.058	0
	组别		Sample	OD value	minus blank group	Concentration	AV (pg/mL)	SD	P Value(vs D Group)	P value（vs C Group）	P value（vs B Group）
	7d	A.组0.3mlAPRFE+1mlSVF联合干预组	1	0.139	0.081	18.0799	18.9022	0.906407	0.9224	0.9957	0.703
			2	0.147	0.089	19.8741
			3	0.142	0.084	18.7526
		B.组1mlSVF干预组	1	0.132	0.074	16.5113	17.4824	1.01058	0.9678	0.565
			2	0.141	0.083	18.5283
			3	0.136	0.078	17.4075
		C.组0.3mlAPRFE干预组	1	0.138	0.08	17.8558	19.2014	1.24871	0.8276
			2	0.145	0.087	19.4254
			3	0.149	0.091	20.3229
		D.组1ml生理盐水空白对照组	1	0.138	0.08	17.8558	18.0804	1.69261
			2	0.132	0.074	16.5113
			3	0.147	0.089	19.8741
	14d	A.组0.3mlAPRFE+1mlSVF联合干预组	1	0.189	0.131	29.3186	27.5919	1.69022	<0.0001	<0.0001	0.8257
			2	0.174	0.116	25.9407
			3	0.181	0.123	27.5164
		B.组1mlSVF干预组	1	0.193	0.135	30.2204	28.718	1.32044	<0.0001	<0.0001
			2	0.182	0.124	27.7416
			3	0.184	0.126	28.1921
		C.组0.3mlAPRFE干预组	1	0.268	0.21	47.1995	47.6547	1.86127	0.2283
			2	0.279	0.221	49.7013
			3	0.263	0.205	46.0632
		D.组1ml生理盐水空白对照组	1	0.287	0.229	51.5227	50.2331	2.0397
			2	0.271	0.213	47.8815
			3	0.286	0.228	51.295
	28d	A.组0.3mlAPRFE+1mlSVF联合干预组	1	0.161	0.103	23.0176	22.8683	1.80209	<0.0001	<0.0001	0.0516
			2	0.168	0.11	24.5911
			3	0.152	0.094	20.9962
		B.组1mlSVF干预组	1	0.173	0.115	25.7157	26.4663	1.70455	<0.0001	<0.0001
			2	0.171	0.113	25.2658
			3	0.185	0.127	28.4173
		C.组0.3mlAPRFE干预组	1	0.213	0.155	34.7347	34.5096	2.38019	0.3627
			2	0.201	0.143	32.0249
			3	0.222	0.164	36.7693
		D.组1ml生理盐水空白对照组	1	0.225	0.167	37.448	36.694	0.794279
			2	0.218	0.16	35.8648
			3	0.222	0.164	36.7693

## Sheet: 8-oxo-dG
					YB-8oxodG-Ra
			8-oxo-dG(pg/mL)	OD value	minus blank group
			320	2.635	2.595
			160	1.394	1.354
			80	0.733	0.693
			40	0.441	0.401
			20	0.291	0.251
			10	0.154	0.114
			0	0.04	0
	组别		重复	OD value	minus blank group	Concentration	AV (pg/mL)	SD	P Value(vs D Group)	P value（vs C Group）	P value（vs B Group）
	7d	A.组0.3mlAPRFE+1mlSVF联合干预组	1	0.188	0.148	11.9979	12.4731	0.491328	0.9821	0.9993	0.982
			2	0.193	0.153	12.4422
			3	0.199	0.159	12.9791
		B.组1mlSVF干预组	1	0.203	0.163	13.3395	12.653	0.716758	>0.9999	0.9592
			2	0.187	0.147	11.9094
			3	0.196	0.156	12.7101
		C.组0.3mlAPRFE干预组	1	0.188	0.148	11.9979	12.4133	0.401682	0.9595
			2	0.193	0.153	12.4422
			3	0.197	0.157	12.7997
		D.组1ml生理盐水空白对照组	1	0.203	0.163	13.3395	12.6525	0.635213
			2	0.189	0.149	12.0865
			3	0.194	0.154	12.5314
	14d	A.组0.3mlAPRFE+1mlSVF联合干预组	1	0.243	0.203	17.0512	16.64	0.359259	<0.0001	<0.0001	0.0013
			2	0.236	0.196	16.3871
			3	0.237	0.197	16.4816
		B.组1mlSVF干预组	1	0.251	0.211	17.818	18.7263	0.810771	<0.0001	<0.0001
			2	0.263	0.223	18.984
			3	0.267	0.227	19.3769
		C.组0.3mlAPRFE干预组	1	0.306	0.266	23.3243	23.6028	0.395684	0.822
			2	0.313	0.273	24.0557
			3	0.307	0.267	23.4283
		D.组1ml生理盐水空白对照组	1	0.312	0.272	23.9508	24.0215	0.424444
			2	0.309	0.269	23.6369
			3	0.317	0.277	24.4769
	28d	A.组0.3mlAPRFE+1mlSVF联合干预组	1	0.214	0.174	14.3404	14.4964	0.793343	<0.0001	<0.0001	<0.0001
			2	0.208	0.168	13.7927
			3	0.225	0.185	15.3562
		B.组1mlSVF干预组	1	0.243	0.203	17.0512	17.7879	0.654326	<0.0001	<0.0001
			2	0.253	0.213	18.011
			3	0.256	0.216	18.3015
		C.组0.3mlAPRFE干预组	1	0.281	0.241	20.7694	20.7717	0.703053	0.1635
			2	0.274	0.234	20.0698
			3	0.288	0.248	21.4759
		D.组1ml生理盐水空白对照组	1	0.291	0.251	21.7807	21.8156	0.459597
			2	0.287	0.247	21.3745
			3	0.296	0.256	22.2917
