# Supplementary material for: Efficacy and mechanism of high-purity HAMCC combined with CGF in promoting the repair of radiation-induced skin and soft tissue damage
Source: PLoS One. 2025 Sep 9;20(9):e0330078. doi: 10.1371/journal.pone.0330078 (PMC12419615; doi:10.1371/journal.pone.0330078)
Supplement: S7 File — (ZIP) [file pone.0330078.s007.zip]

Archive with 29 entries (25 files):
- QPCR/
- QPCR/Figure/
- QPCR/Figure/AKR1C1.bmp
- QPCR/Figure/Copy of AKR1C1.tif
- QPCR/Figure/Copy of HO-1.tif
- QPCR/Figure/Copy of NQO1.tif
- QPCR/Figure/Copy of Nrf2.tif
- QPCR/Figure/HO-1.bmp
- QPCR/Figure/NQO1.bmp
- QPCR/Figure/Nrf2.bmp
- QPCR/Result/
- QPCR/Result/Dissolution and amplification curve/
- QPCR/Result/Dissolution and amplification curve/Amplification Plot-AKR1C1.jpg
- QPCR/Result/Dissolution and amplification curve/Amplification Plot-GAPDH(AKR1C1).jpg
- QPCR/Result/Dissolution and amplification curve/Amplification Plot-GAPDH(HO-1).jpg
- QPCR/Result/Dissolution and amplification curve/Amplification Plot-GAPDH(NQO1).jpg
- QPCR/Result/Dissolution and amplification curve/Amplification Plot-GAPDH(Nrf2).jpg
- QPCR/Result/Dissolution and amplification curve/Amplification Plot-HO-1.jpg
- QPCR/Result/Dissolution and amplification curve/Amplification Plot-NQO1.jpg
- QPCR/Result/Dissolution and amplification curve/Amplification Plot-Nrf2.jpg
- QPCR/Result/Dissolution and amplification curve/Melt Curve-AKR1C1.jpg
- QPCR/Result/Dissolution and amplification curve/Melt Curve-GAPDH(AKR1C1).jpg
- QPCR/Result/Dissolution and amplification curve/Melt Curve-GAPDH(HO-1).jpg
- QPCR/Result/Dissolution and amplification curve/Melt Curve-GAPDH(NQO1).jpg
- QPCR/Result/Dissolution and amplification curve/Melt Curve-GAPDH(Nrf2).jpg
- QPCR/Result/Dissolution and amplification curve/Melt Curve-HO-1.jpg
- QPCR/Result/Dissolution and amplification curve/Melt Curve-NQO1.jpg
- QPCR/Result/Dissolution and amplification curve/Melt Curve-Nrf2.jpg
- QPCR/Result/RT-PCR.xlsx
