# Supplementary material for: Efficacy and mechanism of high-purity HAMCC combined with CGF in promoting the repair of radiation-induced skin and soft tissue damage
Source: PLoS One. 2025 Sep 9;20(9):e0330078. doi: 10.1371/journal.pone.0330078 (PMC12419615; doi:10.1371/journal.pone.0330078)
Supplement: S7 File — (ZIP) [file pone.0330078.s007.zip › QPCR/Result/RT-PCR.xlsx]

## Sheet: sheet1
	Well	Sample Name	Ct	△Ct	△△Ct	2-△△Ct	mean	SD		Task	Ct
AKR1C1	CGF+HAMCC 7d	AKR1C1	24.21	7.2	-0.00666667	1.00463				GAPDH	17.01
	CGF+HAMCC 7d	AKR1C1	24.09	7.16	-0.0466667	1.03288	1.0004	0.0347775		GAPDH	16.93
	CGF+HAMCC 7d	AKR1C1	23.82	7.26	0.0533333	0.963707				GAPDH	16.56
				7.20667
	HAMCC 7d	AKR1C1	25.22	7.7	0.493333	0.710382				GAPDH	17.52
	HAMCC 7d	AKR1C1	25.42	7.62	0.413333	0.750886	0.735656	0.0220411		GAPDH	17.8
	HAMCC 7d	AKR1C1	24.9	7.63	0.423333	0.7457				GAPDH	17.27
	CGF 7d	AKR1C1	25.16	7.97	0.763333	0.589134				GAPDH	17.19
	CGF 7d	AKR1C1	24.92	7.84	0.633333	0.644685	0.611777	0.0291636		GAPDH	17.08
	CGF 7d	AKR1C1	25.5	7.94	0.733333	0.601513				GAPDH	17.56
	Control 7d	AKR1C1	26.62	8.25	1.04333	0.485205				GAPDH	18.37
	Control 7d	AKR1C1	26.17	7.9	0.693333	0.618423	0.551103	0.0666205		GAPDH	18.27
	Control 7d	AKR1C1	26.01	8.07	0.863333	0.549681				GAPDH	17.94
	CGF+HAMCC 14d	AKR1C1	25.31	6.49	-0.716667	1.64338				GAPDH	18.82
	CGF+HAMCC 14d	AKR1C1	25.23	6.5	-0.706667	1.63203	1.72105	0.144474		GAPDH	18.73
	CGF+HAMCC 14d	AKR1C1	24.96	6.29	-0.916667	1.88775				GAPDH	18.67
	HAMCC 14d	AKR1C1	23.72	6.94	-0.266667	1.20303				GAPDH	16.78
	HAMCC 14d	AKR1C1	23.24	6.75	-0.456667	1.37237	1.30651	0.0907226		GAPDH	16.49
	HAMCC 14d	AKR1C1	22.79	6.78	-0.426667	1.34412				GAPDH	16.01
	CGF 14d	AKR1C1	22.36	7.08	-0.126667	1.09177				GAPDH	15.28
	CGF 14d	AKR1C1	22.53	7.09	-0.116667	1.08423	1.04657	0.0718581		GAPDH	15.44
	CGF 14d	AKR1C1	22.03	7.26	0.0533333	0.963707				GAPDH	14.77
	Control 14d	AKR1C1	26.08	7.75	0.543333	0.686184				GAPDH	18.33
	Control 14d	AKR1C1	25.64	7.52	0.313333	0.80478	0.735429	0.0618019		GAPDH	18.12
	Control 14d	AKR1C1	25.32	7.69	0.483333	0.715323				GAPDH	17.63
	CGF+HAMCC 28d	AKR1C1	24.66	5.82	-1.38667	2.61474				GAPDH	18.84
	CGF+HAMCC 28d	AKR1C1	24.08	5.56	-1.64667	3.13109	2.84941	0.261367		GAPDH	18.52
	CGF+HAMCC 28d	AKR1C1	24.76	5.72	-1.48667	2.80241				GAPDH	19.04
	HAMCC 28d	AKR1C1	23.39	6.31	-0.896667	1.86176				GAPDH	17.08
	HAMCC 28d	AKR1C1	23.03	6.26	-0.946667	1.92741	1.90109	0.0347069		GAPDH	16.77
	HAMCC 28d	AKR1C1	23.42	6.27	-0.936667	1.9141				GAPDH	17.15
	CGF 28d	AKR1C1	24.75	6.41	-0.796667	1.73708				GAPDH	18.34
	CGF 28d	AKR1C1	24.62	6.78	-0.426667	1.34412	1.47202	0.229602		GAPDH	17.84
	CGF 28d	AKR1C1	24.94	6.79	-0.416667	1.33484				GAPDH	18.15
	Control 28d	AKR1C1	23.16	7.05	-0.156667	1.11471				GAPDH	16.11
	Control 28d	AKR1C1	22.53	7.11	-0.0966667	1.0693	1.0383	0.0957559		GAPDH	15.42
	Control 28d	AKR1C1	23.5	7.31	0.103333	0.93088				GAPDH	16.19
	Well	Sample Name	Ct	△Ct	△△Ct	2-△△Ct	mean	SD		Task	Ct
HO-1	CGF+HAMCC 7d	HO-1	24.12	7.03	0.06	0.959264				GAPDH	17.09
	CGF+HAMCC 7d	HO-1	23.76	6.81	-0.16	1.11729	1.00319	0.0996736		GAPDH	16.95
	CGF+HAMCC 7d	HO-1	24.42	7.07	0.1	0.933033				GAPDH	17.35
				6.97
	HAMCC 7d	HO-1	25	7.22	0.25	0.840896				GAPDH	17.78
	HAMCC 7d	HO-1	25.2	7.46	0.49	0.712025	0.809842	0.0865734		GAPDH	17.74
	HAMCC 7d	HO-1	24.81	7.16	0.19	0.876606				GAPDH	17.65
	CGF 7d	HO-1	24.92	7.49	0.52	0.697372				GAPDH	17.43
	CGF 7d	HO-1	24.73	7.71	0.74	0.598739	0.697216	0.0983987		GAPDH	17.02
	CGF 7d	HO-1	24.26	7.3	0.33	0.795536				GAPDH	16.96
	Control 7d	HO-1	25.55	7.62	0.65	0.63728				GAPDH	17.93
	Control 7d	HO-1	25.8	7.95	0.98	0.50698	0.574201	0.065249		GAPDH	17.85
	Control 7d	HO-1	25.25	7.76	0.79	0.578344				GAPDH	17.49
	CGF+HAMCC 14d	HO-1	23.69	5.62	-1.35	2.54912				GAPDH	18.07
	CGF+HAMCC 14d	HO-1	23.79	5.72	-1.25	2.37841	2.6671	0.362369		GAPDH	18.07
	CGF+HAMCC 14d	HO-1	23.81	5.35	-1.62	3.07375				GAPDH	18.46
	HAMCC 14d	HO-1	21.88	6.19	-0.78	1.71713				GAPDH	15.69
	HAMCC 14d	HO-1	21.97	5.98	-0.99	1.98618	1.76849	0.197106		GAPDH	15.99
	HAMCC 14d	HO-1	22	6.29	-0.68	1.60214				GAPDH	15.71
	CGF 14d	HO-1	20.92	6.35	-0.62	1.53688				GAPDH	14.57
	CGF 14d	HO-1	20.79	6.62	-0.35	1.27456	1.39566	0.132309		GAPDH	14.17
	CGF 14d	HO-1	20.89	6.51	-0.46	1.37554				GAPDH	14.38
	Control 14d	HO-1	23.45	7.11	0.14	0.907519				GAPDH	16.34
	Control 14d	HO-1	23.9	6.93	-0.04	1.02811	1.01251	0.0981276		GAPDH	16.97
	Control 14d	HO-1	23.66	6.83	-0.14	1.10191				GAPDH	16.83
	CGF+HAMCC 28d	HO-1	24.09	4.93	-2.04	4.11246				GAPDH	19.16
	CGF+HAMCC 28d	HO-1	24.47	4.97	-2	4	3.77224	0.495076		GAPDH	19.5
	CGF+HAMCC 28d	HO-1	24.12	5.29	-1.68	3.20428				GAPDH	18.83
	HAMCC 28d	HO-1	23.38	5.47	-1.5	2.82843				GAPDH	17.91
	HAMCC 28d	HO-1	23.21	5.68	-1.29	2.44528	2.70727	0.227102		GAPDH	17.53
	HAMCC 28d	HO-1	22.7	5.46	-1.51	2.8481				GAPDH	17.24
	CGF 28d	HO-1	24.73	5.82	-1.15	2.21914				GAPDH	18.91
	CGF 28d	HO-1	24.46	5.75	-1.22	2.32947	2.32567	0.104677		GAPDH	18.71
	CGF 28d	HO-1	24.09	5.69	-1.28	2.42839				GAPDH	18.4
	Control 28d	HO-1	22.88	6.96	-0.01	1.00696				GAPDH	15.92
	Control 28d	HO-1	22.49	6.73	-0.24	1.18099	1.12026	0.0982102		GAPDH	15.76
	Control 28d	HO-1	22.53	6.74	-0.23	1.17283				GAPDH	15.79
	Well	Sample Name	Ct	△Ct	△△Ct	2-△△Ct	mean	SD		Task	Ct
NQO1	CGF+HAMCC 7d	NQO1	22.61	6.61	0.14	0.907519				GAPDH	16
	CGF+HAMCC 7d	NQO1	22.02	6.43	-0.04	1.02811	1.00247	0.0850771		GAPDH	15.59
	CGF+HAMCC 7d	NQO1	22.2	6.37	-0.1	1.07177				GAPDH	15.83
				6.47
	HAMCC 7d	NQO1	23.31	6.63	0.16	0.895025				GAPDH	16.68
	HAMCC 7d	NQO1	23.37	6.79	0.32	0.80107	0.896396	0.0960186		GAPDH	16.58
	HAMCC 7d	NQO1	23.37	6.48	0.01	0.993092				GAPDH	16.89
	CGF 7d	NQO1	25.35	6.75	0.28	0.823591				GAPDH	18.6
	CGF 7d	NQO1	25.03	6.89	0.42	0.747425	0.74666	0.0773165		GAPDH	18.14
	CGF 7d	NQO1	24.99	7.05	0.58	0.668964				GAPDH	17.94
	Control 7d	NQO1	23.86	7.15	0.68	0.624165				GAPDH	16.71
	Control 7d	NQO1	23.86	7.05	0.58	0.668964	0.652491	0.0246391		GAPDH	16.81
	Control 7d	NQO1	23.74	7.06	0.59	0.664343				GAPDH	16.68
	CGF+HAMCC 14d	NQO1	23.43	5.98	-0.49	1.40444				GAPDH	17.45
	CGF+HAMCC 14d	NQO1	23.27	5.89	-0.58	1.49485	1.45109	0.0452711		GAPDH	17.38
	CGF+HAMCC 14d	NQO1	23.17	5.93	-0.54	1.45397				GAPDH	17.24
	HAMCC 14d	NQO1	21.82	6.24	-0.23	1.17283				GAPDH	15.58
	HAMCC 14d	NQO1	21.51	6.19	-0.28	1.21419	1.16811	0.0486267		GAPDH	15.32
	HAMCC 14d	NQO1	22.01	6.31	-0.16	1.11729				GAPDH	15.7
	CGF 14d	NQO1	20.6	6.37	-0.1	1.07177				GAPDH	14.23
	CGF 14d	NQO1	20.64	6.61	0.14	0.907519	0.986238	0.0823391		GAPDH	14.03
	CGF 14d	NQO1	20.67	6.5	0.03	0.97942				GAPDH	14.17
	Control 14d	NQO1	22.82	6.55	0.08	0.946058				GAPDH	16.27
	Control 14d	NQO1	22.79	6.7	0.23	0.852635	0.874095	0.0639914		GAPDH	16.09
	Control 14d	NQO1	22.68	6.75	0.28	0.823591				GAPDH	15.93
	CGF+HAMCC 28d	NQO1	23.7	5.13	-1.34	2.53151				GAPDH	18.57
	CGF+HAMCC 28d	NQO1	23.85	4.95	-1.52	2.86791	2.74262	0.183884		GAPDH	18.9
	CGF+HAMCC 28d	NQO1	23.78	4.97	-1.5	2.82843				GAPDH	18.81
	HAMCC 28d	NQO1	22.68	5.43	-1.04	2.05623				GAPDH	17.25
	HAMCC 28d	NQO1	22.91	5.61	-0.86	1.81504	2.26648	0.585594		GAPDH	17.3
	HAMCC 28d	NQO1	22.02	4.92	-1.55	2.92817				GAPDH	17.1
	CGF 28d	NQO1	24.25	6.14	-0.33	1.25701				GAPDH	18.11
	CGF 28d	NQO1	24.53	6.1	-0.37	1.29235	1.32119	0.082473		GAPDH	18.43
	CGF 28d	NQO1	24.13	5.97	-0.5	1.41421				GAPDH	18.16
	Control 28d	NQO1	22.23	6.49	0.02	0.986233				GAPDH	15.74
	Control 28d	NQO1	22.74	6.46	-0.01	1.00696	1.02165	0.0446244		GAPDH	16.28
	Control 28d	NQO1	22.18	6.37	-0.1	1.07177				GAPDH	15.81
	Well	Sample Name	Ct	△Ct	△△Ct	2-△△Ct	mean	SD		Task	Ct
Nrf2	CGF+HAMCC 7d	Nrf2	23.84	6.61	-0.0666667	1.04729				GAPDH	17.23
	CGF+HAMCC 7d	Nrf2	23.83	6.84	0.163333	0.89296	1.00318	0.0960897		GAPDH	16.99
	CGF+HAMCC 7d	Nrf2	23.45	6.58	-0.0966667	1.0693				GAPDH	16.87
				6.67667
	HAMCC 7d	Nrf2	24.61	6.86	0.183333	0.880666				GAPDH	17.75
	HAMCC 7d	Nrf2	24.78	6.94	0.263333	0.833161	0.866873	0.0293556		GAPDH	17.84
	HAMCC 7d	Nrf2	24.66	6.85	0.173333	0.886791				GAPDH	17.81
	CGF 7d	Nrf2	26.13	7.14	0.463333	0.725309				GAPDH	18.99
	CGF 7d	Nrf2	25.38	7.06	0.383333	0.766664	0.742469	0.0215568		GAPDH	18.32
	CGF 7d	Nrf2	26.08	7.12	0.443333	0.735433				GAPDH	18.96
	Control 7d	Nrf2	25.97	7.12	0.443333	0.735433				GAPDH	18.85
	Control 7d	Nrf2	25.84	7.13	0.453333	0.730353	0.680932	0.0900355		GAPDH	18.71
	Control 7d	Nrf2	25.97	7.47	0.793333	0.577009				GAPDH	18.5
	CGF+HAMCC 14d	Nrf2	22.21	5.73	-0.946667	1.92741				GAPDH	16.48
	CGF+HAMCC 14d	Nrf2	22.39	5.78	-0.896667	1.86176	1.85836	0.0708087		GAPDH	16.61
	CGF+HAMCC 14d	Nrf2	22.09	5.84	-0.836667	1.78592				GAPDH	16.25
	HAMCC 14d	Nrf2	22.54	6.05	-0.626667	1.54399				GAPDH	16.49
	HAMCC 14d	Nrf2	22.19	6.07	-0.606667	1.52274	1.31377	0.380497		GAPDH	16.12
	HAMCC 14d	Nrf2	22.83	6.87	0.193333	0.874583				GAPDH	15.96
	CGF 14d	Nrf2	20.85	6.61	-0.0666667	1.04729				GAPDH	14.24
	CGF 14d	Nrf2	20.8	6.58	-0.0966667	1.0693	1.00318	0.0960897		GAPDH	14.22
	CGF 14d	Nrf2	20.91	6.84	0.163333	0.89296				GAPDH	14.07
	Control 14d	Nrf2	24.21	6.89	0.213333	0.862542				GAPDH	17.32
	Control 14d	Nrf2	24.25	6.87	0.193333	0.874583	0.838164	0.0529951		GAPDH	17.38
	Control 14d	Nrf2	24.03	7.04	0.363333	0.777366				GAPDH	16.99
	CGF+HAMCC 28d	Nrf2	24.18	5.69	-0.986667	1.9816				GAPDH	18.49
	CGF+HAMCC 28d	Nrf2	24.87	5.72	-0.956667	1.94082	2.07682	0.201276		GAPDH	19.15
	CGF+HAMCC 28d	Nrf2	24.2	5.47	-1.20667	2.30804				GAPDH	18.73
	HAMCC 28d	Nrf2	23.06	5.91	-0.766667	1.70133				GAPDH	17.15
	HAMCC 28d	Nrf2	22.99	5.82	-0.856667	1.81085	1.70725	0.100775		GAPDH	17.17
	HAMCC 28d	Nrf2	23.19	5.99	-0.686667	1.60956				GAPDH	17.2
	CGF 28d	Nrf2	24.66	6.15	-0.526667	1.4406				GAPDH	18.51
	CGF 28d	Nrf2	25.21	6.22	-0.456667	1.37237	1.43479	0.0597283		GAPDH	18.99
	CGF 28d	Nrf2	24.56	6.1	-0.576667	1.4914				GAPDH	18.46
	Control 28d	Nrf2	22.69	6.72	0.0433333	0.97041				GAPDH	15.97
	Control 28d	Nrf2	23.12	6.73	0.0533333	0.963707	0.93422	0.0569776		GAPDH	16.39
	Control 28d	Nrf2	23.05	6.88	0.203333	0.868541				GAPDH	16.17
