# Supplementary material for: Efficacy and mechanism of high-purity HAMCC combined with CGF in promoting the repair of radiation-induced skin and soft tissue damage
Source: PLoS One. 2025 Sep 9;20(9):e0330078. doi: 10.1371/journal.pone.0330078 (PMC12419615; doi:10.1371/journal.pone.0330078)
Supplement: S9 File — (ZIP) [file pone.0330078.s009.zip]

Archive with 52 entries (36 files):
- immunohistochemistry/
- immunohistochemistry/14D/
- immunohistochemistry/14D/CGF/
- immunohistochemistry/14D/CGF/14D CGF 1.tif
- immunohistochemistry/14D/CGF/14D CGF 2.tif
- immunohistochemistry/14D/CGF/14D CGF 3.tif
- immunohistochemistry/14D/CGF+HAMCC/
- immunohistochemistry/14D/CGF+HAMCC/14D CGF+HAMCC 1.tif
- immunohistochemistry/14D/CGF+HAMCC/14D CGF+HAMCC 2.tif
- immunohistochemistry/14D/CGF+HAMCC/14D CGF+HAMCC 3.tif
- immunohistochemistry/14D/Control/
- immunohistochemistry/14D/Control/14D Control 1.tif
- immunohistochemistry/14D/Control/14D Control 2.tif
- immunohistochemistry/14D/Control/14D Control 3.tif
- immunohistochemistry/14D/HAMCC/
- immunohistochemistry/14D/HAMCC/14D HAMCC 1.tif
- immunohistochemistry/14D/HAMCC/14D HAMCC 2.tif
- immunohistochemistry/14D/HAMCC/14D HAMCC 3.tif
- immunohistochemistry/28D/
- immunohistochemistry/28D/CGF/
- immunohistochemistry/28D/CGF/28D CGF 1.tif
- immunohistochemistry/28D/CGF/28D CGF 2.tif
- immunohistochemistry/28D/CGF/28D CGF 3.tif
- immunohistochemistry/28D/CGF+HAMCC/
- immunohistochemistry/28D/CGF+HAMCC/28D CGF+HAMCC 1.tif
- immunohistochemistry/28D/CGF+HAMCC/28D CGF+HAMCC 2.tif
- immunohistochemistry/28D/CGF+HAMCC/28D CGF+HAMCC 3.tif
- immunohistochemistry/28D/Control/
- immunohistochemistry/28D/Control/28D Control 1.tif
- immunohistochemistry/28D/Control/28D Control 2.tif
- immunohistochemistry/28D/Control/28D Control 3.tif
- immunohistochemistry/28D/HAMCC/
- immunohistochemistry/28D/HAMCC/28D HAMCC 1.tif
- immunohistochemistry/28D/HAMCC/28D HAMCC 2.tif
- immunohistochemistry/28D/HAMCC/28D HAMCC 3.tif
- immunohistochemistry/7D/
- immunohistochemistry/7D/CGF/
- immunohistochemistry/7D/CGF/7D CGF 1.tif
- immunohistochemistry/7D/CGF/7D CGF 2.tif
- immunohistochemistry/7D/CGF/7D CGF 3.tif
- immunohistochemistry/7D/CGF+HAMCC/
- immunohistochemistry/7D/CGF+HAMCC/7D CGF+HAMCC 1.tif
- immunohistochemistry/7D/CGF+HAMCC/7D CGF+HAMCC 2.tif
- immunohistochemistry/7D/CGF+HAMCC/7D CGF+HAMCC 3.tif
- immunohistochemistry/7D/Control/
- immunohistochemistry/7D/Control/7D Control 1.tif
- immunohistochemistry/7D/Control/7D Control 2.tif
- immunohistochemistry/7D/Control/7D Control 3.tif
- immunohistochemistry/7D/HAMCC/
- immunohistochemistry/7D/HAMCC/7D HAMCC 1.tif
- immunohistochemistry/7D/HAMCC/7D HAMCC 2.tif
- immunohistochemistry/7D/HAMCC/7D HAMCC 3.tif
