# Supplementary material for: Efficacy and mechanism of high-purity HAMCC combined with CGF in promoting the repair of radiation-induced skin and soft tissue damage
Source: PLoS One. 2025 Sep 9;20(9):e0330078. doi: 10.1371/journal.pone.0330078 (PMC12419615; doi:10.1371/journal.pone.0330078)
Supplement: S10 File — (ZIP) [file pone.0330078.s010.zip]

Archive with 37 entries (36 files):
- Masson staning/
- Masson staning/14d CGF 1.jpg
- Masson staning/14d CGF 2.jpg
- Masson staning/14d CGF 3.jpg
- Masson staning/14d CGF+HAMCC 1.jpg
- Masson staning/14d CGF+HAMCC 2.jpg
- Masson staning/14d CGF+HAMCC 3.jpg
- Masson staning/14d Control 1.jpg
- Masson staning/14d Control 2.jpg
- Masson staning/14d Control 3.jpg
- Masson staning/14d HAMCC 1.jpg
- Masson staning/14d HAMCC 2.jpg
- Masson staning/14d HAMCC 3.jpg
- Masson staning/28d CGF 1.jpg
- Masson staning/28d CGF 2.jpg
- Masson staning/28d CGF 3.jpg
- Masson staning/28d CGF+HAMCC 1.jpg
- Masson staning/28d CGF+HAMCC 2.jpg
- Masson staning/28d CGF+HAMCC 3.jpg
- Masson staning/28d Control 1.jpg
- Masson staning/28d Control 2.jpg
- Masson staning/28d Control 3.jpg
- Masson staning/28d HAMCC 1.jpg
- Masson staning/28d HAMCC 2.jpg
- Masson staning/28d HAMCC 3.jpg
- Masson staning/7d CGF 1.jpg
- Masson staning/7d CGF 2.jpg
- Masson staning/7d CGF 3.jpg
- Masson staning/7d CGF+HAMCC 1.jpg
- Masson staning/7d CGF+HAMCC 2.jpg
- Masson staning/7d CGF+HAMCC 3.jpg
- Masson staning/7d Control 1.jpg
- Masson staning/7d Control 2.jpg
- Masson staning/7d Control 3.jpg
- Masson staning/7d HAMCC 1.jpg
- Masson staning/7d HAMCC 2.jpg
- Masson staning/7d HAMCC 3.jpg
